# Supplementary material for: mRNA and tRNA modification states influence ribosome speed and frame maintenance during poly(lysine) peptide synthesis
Source: J Biol Chem. 2022 May 17;298(6):102039. doi: 10.1016/j.jbc.2022.102039 (PMC9207662; doi:10.1016/j.jbc.2022.102039)
Supplement: Supplemental Tables S1 and S2 [file mmc2.xlsx]

## Sheet: Lys_Arg occurence
Supplementary Table 1 - Occurence of 4+ basic residues (Lysine:Arginine) in human.‡
‡ Frequency of iterative positively charged (basic) amino acids as exist in the human hg37.75_cds coding sequence reference genome.
Polybasic peptide sequence	Occurrence(s)	Amino acid count
RRRR	3108	4
RRRK	1630	4
RRKR	1034	4
RRKK	1143	4
RKRR	1511	4
RKRK	1797	4
RKKR	1342	4
RKKK	1334	4
KRRR	1837	4
KRRK	1536	4
KRKR	1731	4
KRKK	1428	4
KKRR	1468	4
KKRK	2040	4
KKKR	1422	4
KKKK	3067	4
RRRRR	603	5
RRRRK	162	5
RRRKR	194	5
RRRKK	168	5
RRKRR	173	5
RRKRK	105	5
RRKKR	88	5
RRKKK	173	5
RKRRR	218	5
RKRRK	204	5
RKRKR	152	5
RKRKK	119	5
RKKRR	124	5
RKKRK	208	5
RKKKR	218	5
RKKKK	158	5
KRRRR	134	5
KRRRK	216	5
KRRKR	45	5
KRRKK	152	5
KRKRR	139	5
KRKRK	206	5
KRKKR	93	5
KRKKK	202	5
KKRRR	132	5
KKRRK	148	5
KKRKR	230	5
KKRKK	350	5
KKKRR	194	5
KKKRK	196	5
KKKKR	191	5
KKKKK	711	5
RRRRRR	82	6
RRRRRK	12	6
RRRRKR	14	6
RRRRKK	4	6
RRRKRR	6	6
RRRKRK	1	6
RRRKKR	36	6
RRRKKK	7	6
RRKRRR	25	6
RRKRKR	7	6
RRKRKK	18	6
RRKKRR	43	6
RRKKRK	50	6
RRKKKR	3	6
RRKKKK	11	6
RKRRRR	25	6
RKRRRK	88	6
RKRRKR	14	6
RKRKRR	26	6
RKRKRK	15	6
RKRKKR	43	6
RKRKKK	5	6
RKKRRR	19	6
RKKRRK	13	6
RKKRKR	15	6
RKKRKK	14	6
RKKKRR	21	6
RKKKRK	40	6
RKKKKR	1	6
RKKKKK	64	6
KRRRRR	29	6
KRRRRK	6	6
KRRRKR	5	6
KRRRKK	6	6
KRRKRR	12	6
KRRKRK	79	6
KRRKKR	26	6
KRRKKK	18	6
KRKRRK	11	6
KRKRKR	20	6
KRKRKK	49	6
KRKKRR	51	6
KRKKRK	13	6
KRKKKR	30	6
KRKKKK	49	6
KKRRRR	8	6
KKRRRK	8	6
KKRRKR	3	6
KKRRKK	2	6
KKRKRR	28	6
KKRKRK	77	6
KKRKKR	9	6
KKRKKK	12	6
KKKRRR	118	6
KKKRRK	28	6
KKKRKR	26	6
KKKRKK	105	6
KKKKRR	27	6
KKKKRK	71	6
KKKKKR	48	6
KKKKKK	293	6
RRRRRRR	29	7
RRRRRRK	6	7
RRRRKRK	11	7
RRRKRRR	2	7
RRRKRRK	6	7
RRRKKRR	2	7
RRRKKKR	8	7
RRRKKKK	1	7
RRKRKRR	2	7
RRKRKRK	2	7
RRKRKKK	9	7
RRKKRRR	6	7
RRKKRKK	3	7
RKRRRKR	6	7
RKRRKKR	2	7
RKRRKKK	2	7
RKRKKRR	17	7
RKRKKRK	1	7
RKKRRKK	15	7
RKKRKRK	1	7
RKKRKKK	2	7
RKKKKRR	8	7
RKKKKRK	4	7
RKKKKKR	7	7
RKKKKKK	8	7
KRRRRRR	6	7
KRRRRKR	7	7
KRRRKKR	6	7
KRRRKKK	2	7
KRRKRRR	12	7
KRRKRRK	6	7
KRRKKRR	3	7
KRRKKRK	9	7
KRRKKKR	2	7
KRRKKKK	29	7
KRKRKKK	12	7
KRKKRRR	11	7
KRKKKKK	26	7
KKRRRRR	1	7
KKRRRRK	11	7
KKRRRKK	11	7
KKRRKRK	3	7
KKRRKKR	41	7
KKRRKKK	3	7
KKRKRRR	18	7
KKRKRKR	7	7
KKRKRKK	3	7
KKRKKRR	3	7
KKRKKRK	5	7
KKRKKKK	4	7
KKKRRKK	3	7
KKKRKKK	33	7
KKKKRRK	2	7
KKKKRKR	27	7
KKKKKRR	1	7
KKKKKRK	1	7
KKKKKKK	140	7
RRRRRRRR	4	8
RRRRRRKK	1	8
RRRKKKRR	18	8
RRKKKRKK	1	8
RRKKKKKK	5	8
RKRRRRRR	8	8
RKRKKRKK	8	8
RKKKRKKK	14	8
RKKKKRRR	2	8
KRRRRRRR	5	8
KRRRRRKK	2	8
KRRRKRKK	6	8
KRRRKKKR	1	8
KRKRRRKK	3	8
KRKRRKKR	31	8
KRKRRKKK	16	8
KRKKRRRR	1	8
KRKKRRKR	21	8
KRKKKKRK	1	8
KRKKKKKK	2	8
KKRRRRRK	3	8
KKRKRKKR	1	8
KKRKKRKK	2	8
KKRKKKRK	11	8
KKKRRRKR	1	8
KKKRKKKR	2	8
KKKKRKKK	1	8
KKKKKKRR	3	8
KKKKKKRK	4	8
KKKKKKKR	29	8
KKKKKKKK	138	8
RRRRRRRRR	2	9
RRKRRRRRK	15	9
RKRRRRRRK	2	9
RKRRKRKKK	3	9
RKKKKKKRK	21	9
KRRRKKKKK	1	9
KRKRKKKKR	20	9
KRKKKKKRK	13	9
KKRRKRRRK	29	9
KKRRKKKKK	2	9
KKRKRRRRR	1	9
KKKRRKKKK	4	9
KKKKRRRKK	6	9
KKKKRKKRK	10	9
KKKKKRRRK	1	9
KKKKKRKRR	2	9
KKKKKKKRK	1	9
KKKKKKKKR	11	9
KKKKKKKKK	65	9
RRRRRRRRRR	2	10
RRRRRRRRRK	4	10
RRRRRRKKRR	3	10
RRKKRKKKKK	1	10
RKRRRKRKRR	1	10
RKKKRRKRKK	2	10
KKRKKRKRKK	20	10
KKKRRRRKKK	4	10
KKKKRKKKKK	8	10
KKKKKKKKKR	3	10
KKKKKKKKKK	15	10
RRRRRRRRRRR	2	11
KRRKKKKKRKK	6	11
KKKKKKKKRKKKK	1	13
	37057

## Sheet: Lys_Arg_His occurence
Supplementary Table 2 - Occurence of 4+ basic residues (Lysine:Arginine:Histidine) in human.‡
‡ Frequency of iterative positively charged (basic) amino acids as exist in the human hg37.75_cds coding sequence reference genome.
Polybasic peptide sequence	Occurrence(s)	Amino acid count
RRRR	2872	4
RRRK	1553	4
RRRH	547	4
RRKR	992	4
RRKK	1074	4
RRKH	426	4
RRHR	705	4
RRHK	245	4
RRHH	330	4
RKRR	1472	4
RKRK	1733	4
RKRH	507	4
RKKR	1284	4
RKKK	1301	4
RKKH	301	4
RKHR	447	4
RKHK	385	4
RKHH	151	4
RHRR	991	4
RHRK	444	4
RHRH	161	4
RHKR	486	4
RHKK	388	4
RHKH	62	4
RHHR	411	4
RHHK	176	4
RHHH	179	4
KRRR	1782	4
KRRK	1508	4
KRRH	475	4
KRKR	1661	4
KRKK	1326	4
KRKH	459	4
KRHR	583	4
KRHK	333	4
KRHH	123	4
KKRR	1362	4
KKRK	1910	4
KKRH	334	4
KKKR	1389	4
KKKK	2860	4
KKKH	633	4
KKHR	405	4
KKHK	575	4
KKHH	306	4
KHRR	407	4
KHRK	444	4
KHRH	108	4
KHKR	701	4
KHKK	470	4
KHKH	106	4
KHHR	116	4
KHHK	88	4
KHHH	87	4
HRRR	413	4
HRRK	365	4
HRRH	210	4
HRKR	371	4
HRKK	275	4
HRKH	138	4
HRHR	341	4
HRHK	144	4
HRHH	92	4
HKRR	284	4
HKRK	315	4
HKRH	64	4
HKKR	205	4
HKKK	259	4
HKKH	181	4
HKHR	97	4
HKHK	97	4
HKHH	25	4
HHRR	118	4
HHRK	175	4
HHRH	132	4
HHKR	178	4
HHKK	187	4
HHKH	30	4
HHHR	241	4
HHHK	56	4
HHHH	264	4
RRRRR	580	5
RRRRK	159	5
RRRRH	119	5
RRRKR	194	5
RRRKK	149	5
RRRKH	15	5
RRRHR	219	5
RRRHK	24	5
RRRHH	56	5
RRKRR	166	5
RRKRK	105	5
RRKRH	18	5
RRKKR	84	5
RRKKK	173	5
RRKKH	42	5
RRKHR	6	5
RRKHK	5	5
RRKHH	18	5
RRHRR	71	5
RRHRK	13	5
RRHRH	20	5
RRHKR	36	5
RRHKK	121	5
RRHKH	2	5
RRHHR	23	5
RRHHK	3	5
RRHHH	7	5
RKRRR	212	5
RKRRK	202	5
RKRRH	34	5
RKRKR	110	5
RKRKK	103	5
RKRKH	37	5
RKRHR	59	5
RKRHK	55	5
RKRHH	14	5
RKKRR	124	5
RKKRK	208	5
RKKRH	43	5
RKKKR	216	5
RKKKK	132	5
RKKKH	22	5
RKKHR	15	5
RKKHK	56	5
RKHRR	11	5
RKHRK	47	5
RKHRH	31	5
RKHKR	1	5
RKHKK	26	5
RKHKH	3	5
RKHHR	18	5
RKHHH	1	5
RHRRR	46	5
RHRRK	37	5
RHRRH	2	5
RHRKR	13	5
RHRKK	11	5
RHRHR	32	5
RHRHK	5	5
RHRHH	1	5
RHKRR	10	5
RHKRK	16	5
RHKRH	6	5
RHKKR	30	5
RHKKK	1	5
RHKKH	28	5
RHKHK	1	5
RHKHH	12	5
RHHRR	3	5
RHHRK	1	5
RHHRH	2	5
RHHKR	6	5
RHHKK	1	5
RHHHR	9	5
RHHHK	18	5
RHHHH	4	5
KRRRR	109	5
KRRRK	216	5
KRRRH	28	5
KRRKR	34	5
KRRKK	147	5
KRRKH	16	5
KRRHR	25	5
KRRHK	13	5
KRRHH	26	5
KRKRR	134	5
KRKRK	194	5
KRKRH	44	5
KRKKR	65	5
KRKKK	190	5
KRKKH	10	5
KRKHR	8	5
KRKHK	39	5
KRKHH	34	5
KRHRR	31	5
KRHRK	33	5
KRHRH	2	5
KRHKR	8	5
KRHKK	50	5
KRHHH	37	5
KKRRR	132	5
KKRRK	130	5
KKRRH	39	5
KKRKR	224	5
KKRKK	337	5
KKRKH	24	5
KKRHR	39	5
KKRHK	18	5
KKKRR	180	5
KKKRK	171	5
KKKRH	8	5
KKKKR	147	5
KKKKK	668	5
KKKKH	74	5
KKKHR	17	5
KKKHK	14	5
KKHRR	49	5
KKHRK	19	5
KKHRH	18	5
KKHKR	13	5
KKHKK	80	5
KKHKH	1	5
KKHHR	8	5
KKHHK	14	5
KKHHH	12	5
KHRRR	37	5
KHRRK	23	5
KHRKR	15	5
KHRKK	42	5
KHRKH	1	5
KHRHK	10	5
KHKRR	2	5
KHKRK	9	5
KHKRH	10	5
KHKKR	1	5
KHKKK	33	5
KHKHK	40	5
KHKHH	46	5
KHHRR	1	5
KHHRH	15	5
KHHKR	2	5
KHHKK	2	5
HRRRR	46	5
HRRRK	14	5
HRRRH	29	5
HRRKR	4	5
HRRKK	4	5
HRRKH	6	5
HRRHR	29	5
HRRHH	4	5
HRKRK	10	5
HRKRH	9	5
HRKKR	2	5
HRKKK	8	5
HRKKH	13	5
HRKHK	27	5
HRKHH	7	5
HRHRR	8	5
HRHRK	5	5
HRHRH	1	5
HRHKR	16	5
HRHKK	17	5
HRHKH	9	5
HRHHR	13	5
HKRRR	10	5
HKRRK	12	5
HKRRH	3	5
HKRKR	25	5
HKRKK	34	5
HKRKH	23	5
HKRHK	2	5
HKKRR	18	5
HKKRK	55	5
HKKRH	13	5
HKKKR	12	5
HKKKK	63	5
HKKKH	14	5
HKKHR	7	5
HKKHK	21	5
HKKHH	3	5
HKHRR	1	5
HKHRH	10	5
HKHKR	2	5
HKHKK	29	5
HKHKH	15	5
HHRRR	4	5
HHRRK	6	5
HHRRH	1	5
HHRKR	3	5
HHRKK	7	5
HHRKH	7	5
HHRHR	30	5
HHRHH	4	5
HHKRK	9	5
HHKHH	11	5
HHHRH	29	5
HHHHR	9	5
HHHHK	1	5
HHHHH	74	5
RRRRRR	67	6
RRRRRK	12	6
RRRRKR	14	6
RRRRKK	4	6
RRRRHR	17	6
RRRRHH	21	6
RRRKRR	6	6
RRRKRK	1	6
RRRKKR	36	6
RRRKKK	7	6
RRRHRK	1	6
RRRHRH	1	6
RRKRRR	25	6
RRKRKR	7	6
RRKRKK	17	6
RRKRHR	20	6
RRKKRR	41	6
RRKKRK	50	6
RRKKKR	1	6
RRKKKK	11	6
RRKKHK	5	6
RRKHRR	3	6
RRKHKK	1	6
RRHRKR	6	6
RRHRKK	10	6
RRHRHR	15	6
RRHKKR	2	6
RRHKHR	3	6
RRHHRR	14	6
RRHHRH	1	6
RKRRRR	25	6
RKRRRK	69	6
RKRRRH	1	6
RKRRKR	14	6
RKRRHR	2	6
RKRRHK	1	6
RKRKRR	26	6
RKRKRK	15	6
RKRKRH	14	6
RKRKKR	43	6
RKRKKK	5	6
RKRKKH	12	6
RKRKHH	9	6
RKRHRR	11	6
RKRHKK	9	6
RKKRRR	19	6
RKKRRK	13	6
RKKRKR	15	6
RKKRKK	14	6
RKKKRR	21	6
RKKKRK	3	6
RKKKRH	1	6
RKKKKR	1	6
RKKKKK	64	6
RKKHKR	19	6
RKKHKK	2	6
RKKHHK	8	6
RKHRRK	78	6
RKHRRH	29	6
RKHRKK	2	6
RKHRKH	3	6
RKHRHK	5	6
RKHKRK	8	6
RKHKRH	8	6
RKHKKK	11	6
RKHHRR	28	6
RHRRKH	5	6
RHRRHR	16	6
RHRRHH	1	6
RHRKRH	5	6
RHRKKR	13	6
RHRKKK	3	6
RHKRKH	71	6
RHKRHK	28	6
RHKKRK	7	6
RHKKRH	1	6
RHHRRH	10	6
RHHHRR	2	6
RHHHHH	1	6
KRRRRR	29	6
KRRRRK	1	6
KRRRRH	25	6
KRRRKR	5	6
KRRRKK	6	6
KRRRHR	1	6
KRRRHH	11	6
KRRKRR	12	6
KRRKRK	77	6
KRRKRH	6	6
KRRKKR	26	6
KRRKKK	18	6
KRRKKH	5	6
KRRHRR	12	6
KRRHKR	1	6
KRKRRK	11	6
KRKRRH	4	6
KRKRKR	20	6
KRKRKK	49	6
KRKRKH	1	6
KRKKRR	45	6
KRKKRK	13	6
KRKKRH	17	6
KRKKKR	30	6
KRKKKK	49	6
KRKKHK	5	6
KRKHRR	5	6
KRKHRK	6	6
KRKHKK	10	6
KRHRKK	2	6
KRHRHR	4	6
KRHKRK	2	6
KRHKKK	1	6
KRHHKK	2	6
KKRRRR	8	6
KKRRRK	8	6
KKRRKR	3	6
KKRRKK	2	6
KKRRKH	1	6
KKRRHR	4	6
KKRRHK	43	6
KKRKRR	28	6
KKRKRK	77	6
KKRKRH	1	6
KKRKKR	9	6
KKRKKK	8	6
KKRKKH	9	6
KKRKHR	3	6
KKRHRR	9	6
KKRHRH	9	6
KKKRRR	111	6
KKKRRK	28	6
KKKRRH	14	6
KKKRKR	26	6
KKKRKK	105	6
KKKRKH	1	6
KKKKRR	24	6
KKKKRK	68	6
KKKKRH	12	6
KKKKKR	48	6
KKKKKK	273	6
KKKKKH	2	6
KKKKHR	10	6
KKKKHK	10	6
KKKHRR	3	6
KKKHKR	2	6
KKKHKK	10	6
KKHRRR	8	6
KKHRKK	4	6
KKHKKR	4	6
KKHKKK	27	6
KHRRRK	1	6
KHRKRK	1	6
KHRHRK	1	6
KHKRKK	47	6
KHKRHK	27	6
KHKKRR	2	6
KHKKRK	12	6
KHKKKK	14	6
KHKKKH	19	6
KHKKHK	8	6
KHKHRR	3	6
KHKHRK	12	6
HRRRRR	6	6
HRRRRK	1	6
HRRRKK	2	6
HRRRHR	1	6
HRRRHH	7	6
HRRKKR	4	6
HRRHRR	11	6
HRRHKH	4	6
HRKRRR	4	6
HRKRKR	28	6
HRKRKH	2	6
HRKKKK	16	6
HRKKHH	4	6
HRHRRR	9	6
HRHRKR	2	6
HRHRKK	11	6
HRHRHH	14	6
HKRRKR	2	6
HKRRHR	7	6
HKRKRR	1	6
HKRKKR	11	6
HKRKKK	6	6
HKRHRH	2	6
HKKRKR	5	6
HKKRKK	2	6
HKKRKH	18	6
HKKRHH	4	6
HKKKRK	13	6
HKKKKR	25	6
HKKKKH	1	6
HKKKHK	11	6
HKKHRR	3	6
HKHRKR	26	6
HKHRKH	1	6
HKHRHH	27	6
HHRRRR	4	6
HHRRHR	2	6
HHRHRR	12	6
HHRHHR	3	6
HHRHHH	3	6
HHHRRR	1	6
HHHHHR	7	6
HHHHHH	58	6
RRRRRRR	29	7
RRRRRRK	6	7
RRRRRRH	1	7
RRRRRHH	9	7
RRRRKRK	11	7
RRRRHRH	5	7
RRRRHKK	1	7
RRRKRRR	2	7
RRRKRRK	6	7
RRRKKRR	2	7
RRRKKKR	8	7
RRRKKKK	1	7
RRRKKHR	17	7
RRRKHRR	5	7
RRRHRKH	4	7
RRRHRHR	18	7
RRRHKKR	1	7
RRRHHHH	2	7
RRKRRHR	3	7
RRKRKRR	2	7
RRKRKRK	2	7
RRKKRRR	6	7
RRKKRKK	3	7
RRKKKRH	2	7
RRKHKKH	1	7
RRHRRRK	5	7
RRHHRHR	2	7
RRHHHHH	1	7
RKRRRKR	6	7
RKRRKKR	2	7
RKRRKKK	2	7
RKRKKRR	17	7
RKRKKRK	1	7
RKRHRKH	1	7
RKRHRHR	1	7
RKRHKRR	7	7
RKKRRKK	15	7
RKKRKRK	1	7
RKKRKKK	2	7
RKKKKRR	8	7
RKKKKRK	4	7
RKKKKKR	7	7
RKKKKKK	8	7
RKKHRRR	19	7
RKHRRKK	2	7
RKHKRRR	4	7
RHRRKRR	1	7
RHRRHHH	3	7
RHRKRRR	1	7
KRRRRRR	6	7
KRRRRKR	7	7
KRRRKKR	6	7
KRRRKKK	2	7
KRRKRRR	12	7
KRRKRRK	6	7
KRRKKRK	9	7
KRRKKKR	2	7
KRRKKKK	29	7
KRRHKKK	16	7
KRKRKKK	12	7
KRKKRRR	11	7
KRKKKKK	26	7
KRHRRHH	3	7
KRHKRRH	1	7
KRHKRKR	1	7
KRHHHKH	2	7
KKRRRRR	1	7
KKRRRRK	11	7
KKRRRKK	11	7
KKRRKRK	3	7
KKRRKKR	41	7
KKRRKKK	3	7
KKRKRRR	18	7
KKRKRKR	7	7
KKRKRKK	3	7
KKRKKRR	2	7
KKRKKRK	3	7
KKRKKKK	4	7
KKRKHKR	7	7
KKRHKKR	1	7
KKKRRKK	3	7
KKKRKKK	33	7
KKKRKHR	9	7
KKKKRRK	2	7
KKKKRRH	3	7
KKKKRKR	27	7
KKKKRKH	3	7
KKKKKRR	1	7
KKKKKRK	1	7
KKKKKKK	128	7
KKKKKHR	8	7
KKKKHRK	4	7
KKKHRRR	1	7
KKKHKRK	1	7
KKKHKKK	3	7
KKHKRRR	1	7
KKHKKKR	11	7
KKHKKKK	3	7
KKHKKHK	23	7
KKHHRKR	21	7
KKHHHKR	23	7
KHRKKKK	10	7
KHKRRKR	3	7
KHKRKRK	11	7
KHKRKHK	20	7
KHKKRKK	2	7
KHKKHKK	3	7
KHKKHKH	24	7
HRRKKRR	2	7
HRRHRHR	25	7
HRKRRHR	2	7
HRKKKRK	6	7
HRHRRRR	10	7
HRHRHRR	1	7
HRHRHHR	1	7
HRHRHHH	6	7
HKKKRKH	2	7
HKKHKHR	5	7
HHRRHHR	3	7
HHRHHHH	1	7
HHKKRRK	17	7
HHHRRRR	9	7
HHHRHRR	2	7
HHHRHHR	1	7
HHHHKHK	3	7
HHHHHHH	97	7
RRRRRRRR	1	8
RRRRRRKK	1	8
RRRKKKRR	18	8
RRRKHKRR	7	8
RRKRRHHK	3	8
RRKRKKHR	1	8
RRKKKRKK	1	8
RRKKKKKK	5	8
RRKHKHKR	12	8
RRHRKKKR	1	8
RKRRRRRR	8	8
RKRRRKHR	19	8
RKRKKRKK	8	8
RKRKHRKR	5	8
RKKKRKKK	14	8
RKKKRKHR	31	8
RKKHRRKK	16	8
RHRRRHRR	4	8
RHKHHHHR	2	8
RHHHRRRR	1	8
KRRRRRRR	5	8
KRRRRRKK	2	8
KRRRKRKK	6	8
KRRRKKKR	1	8
KRKRRRKK	3	8
KRKRRKKR	31	8
KRKRRKKK	16	8
KRKKRRRR	1	8
KRKKRRKR	21	8
KRKKRRHR	6	8
KRKKKKRK	1	8
KRKKKKKK	2	8
KRKHKRKK	6	8
KRKHKKKR	1	8
KRKHKKKH	1	8
KRHRRRRK	2	8
KKRRRRRK	3	8
KKRKRKKR	1	8
KKRKKRKK	2	8
KKRKKRKH	2	8
KKRKKKRK	11	8
KKRKHRKR	2	8
KKKRRRKR	1	8
KKKRKKKR	2	8
KKKKRKKK	1	8
KKKKKKRR	3	8
KKKKKKKR	29	8
KKKKKKKK	100	8
KKKHKKKR	1	8
KKHRRHKH	1	8
KKHHHHHH	2	8
KHKRRKRK	2	8
KHKKKKKK	2	8
KHKHKKKK	2	8
HRRHKHKK	38	8
HRHRHRRK	8	8
HRHRHHRR	5	8
HKKKKKKK	1	8
HHRRRKHK	12	8
HHHRHHHH	1	8
HHHHHHHH	38	8
RRRRRRRRR	2	9
RRRRRRHRR	2	9
RRRRRRHRH	8	9
RRRRRHKRK	8	9
RRKRRRRRK	15	9
RRKRKKKHR	9	9
RRHKRRRRK	1	9
RKRRRRRRK	2	9
RKRRKRKKK	3	9
RKRKKHKKH	4	9
RKKKKRRRH	2	9
RKKKKKKRK	21	9
RKHKRRRRK	4	9
RHKKKKKKK	8	9
KRRKKRRHR	3	9
KRKRKKKKR	20	9
KRKKKKKRK	13	9
KRKKKHRRR	6	9
KRKHKKKHK	18	9
KKRRKRRRK	29	9
KKRRKKKKK	2	9
KKRKRRRRR	1	9
KKRKKRRHR	1	9
KKRKKKHRK	4	9
KKKRRKKKK	4	9
KKKKRRRKK	6	9
KKKKRKKRK	10	9
KKKKKRRRK	1	9
KKKKKRKRR	2	9
KKKKKKKRK	1	9
KKKKKKKKR	1	9
KKKKKKKKK	65	9
KKKKKKKKH	29	9
KKKKKKKHR	2	9
KKKKKKKHK	1	9
KKKKKHKKR	9	9
KKKKKHKKH	4	9
KKHKKRKHR	2	9
KKHKKKRRR	7	9
KKHHKKKKR	7	9
HKRHKKHKR	4	9
HKHHHRRRK	18	9
HHHHHHHHH	59	9
RRRRRRRRRR	2	10
RRRRRRRRRK	4	10
RRRRRRKKRR	3	10
RRKKRKKKKK	1	10
RRKHRRRRRR	4	10
RKRRRKRKRR	1	10
RKKKRRKRKK	2	10
RHKKKKHKHR	24	10
KKRKKRKRKK	20	10
KKKRRRRKKK	4	10
KKKKRKKKKK	8	10
KKKKKKRKHK	2	10
KKKKKKKKKR	3	10
KKKKKKKKKK	7	10
KKKKKKKKHK	1	10
KHKKHRKRRK	2	10
HKKKKKKRKH	1	10
HKHRHRHKHR	11	10
HHRRRRRRRR	3	10
HHHHHHHHRH	2	10
HHHHHHHHHR	24	10
HHHHHHHHHH	9	10
RRRRRRRRRRR	2	11
KRRRKKKKKHH	1	11
KRRKKKKKRKK	6	11
KKKKKKRKHKK	1	11
KKKKHRKHKHK	1	11
KKKKHKKHKHR	1	11
KKHKKHKKHKK	44	11
HRHKKKKKHKK	20	11
HHHHHHHHHHR	2	11
HHHHHHHHHHH	6	11
HKRKHKHKHKHK	11	12
HHRHRHHHHHHH	4	12
HHHHHHHHHHHH	6	12
KKKKKKKKRKKKK	1	13
KKKKKKKKKKHRK	8	13
KHHHHHHHHHHRH	4	13
HRHKKKKKKKKRH	10	13
HHHHHHHHHHHRH	39	13
HHHHHHHHHHHHH	14	13
KKKKKKKKHKKKHK	8	14
HHHHHHHHHHHHHH	4	14
KKHKHKHKHKKHKRK	24	15
KKKHKKHKKHKKHKKH	2	16
HHHHHHHHHHHHHHHR	5	16
HKKKHKKHKKKHKKKHH	1	17
KHHKKKKKKHKKKHKKHH	2	18
HKKKKKKHKHKHKHKHKH	16	18
RHRHRHHRHHHHHHHHRRRRHR	3	22
	60684
